# Supplementary material for: DNA-Binding Activities of KSHV DNA Polymerase Processivity Factor (PF-8) Complexes
Source: Viruses. 2025 Jan 29;17(2):190. doi: 10.3390/v17020190 (PMC11860742; doi:10.3390/v17020190)
Supplement: Supplementary file 1 [file viruses-17-00190-s001.zip]

Archive with 1 entries (1 files):
- viruses-3406044-supplementary.pdf
